# Supplementary material for: 1,4-Bis(3-pyridylmethyl­eneamino­meth­yl)benzene
Source: Acta Crystallogr Sect E Struct Rep Online. 2009 Jan 10;65(Pt 2):o285. doi: 10.1107/S1600536809000658 (PMC2968309; doi:10.1107/S1600536809000658)
Supplement: Supplementary file 2 [file e-65-0o285-Isup2.hkl]

# 
# h,k,l, Fc-squared, Fo-squared, sigma(Fo-squared) and status flag 
# 
data_I
_shelx_title ' aa in P2(1)/c' 
_shelx_refln_list_code          4 
_shelx_F_calc_maximum      111.93 
_exptl_crystal_F_000       332.00 
_reflns_d_resolution_high  0.8107 
 
loop_ 
 _symmetry_equiv_pos_as_xyz 
 'x, y, z' 
 '-x, y+1/2, -z+1/2' 
 '-x, -y, -z' 
 'x, -y-1/2, z-1/2' 
 
_cell_length_a     6.0990 
_cell_length_b    14.5888 
_cell_length_c     9.9481 
_cell_angle_alpha  90.000 
_cell_angle_beta  107.851 
_cell_angle_gamma  90.000 
 
_shelx_F_squared_multiplier     1.000 
 
loop_ 
 _refln_index_h 
 _refln_index_k 
 _refln_index_l 
 _refln_F_squared_calc 
 _refln_F_squared_meas 
 _refln_F_squared_sigma 
 _refln_observed_status 
   1   0   0     1259.65     1201.54     11.70 o 
   2   0   0      639.28      625.12     14.81 o 
   3   0   0       21.85       31.51      8.09 o 
   4   0   0      554.96      549.75      6.92 o 
   5   0   0      453.57      426.40      8.14 o 
   6   0   0        2.77        6.31      6.42 o 
   7   0   0       69.34       68.94      8.13 o 
   1   1   0       45.74       53.13      3.44 o 
   2   1   0       91.89       83.33      6.75 o 
   3   1   0        6.27        7.69      4.03 o 
   4   1   0       24.19       30.47      4.86 o 
   5   1   0        3.86        6.00      4.15 o 
   6   1   0        3.56        6.22      3.64 o 
   7   1   0        1.70        2.82      2.36 o 
   0   2   0     2833.33     2762.71     19.57 o 
   1   2   0      800.84      791.65      4.43 o 
   2   2   0       15.02       15.19      2.36 o 
   3   2   0      153.67      165.62     20.55 o 
   4   2   0        3.47        3.64      0.87 o 
   5   2   0        0.09        0.25      0.19 o 
   6   2   0       34.24       40.20      6.28 o 
   7   2   0       10.54       13.85     14.93 o 
   1   3   0       74.37       74.90      2.51 o 
   2   3   0        3.34        5.24      1.39 o 
   3   3   0      221.39      251.45      7.59 o 
   4   3   0      109.83      123.80      7.61 o 
   5   3   0       39.45       39.72      2.86 o 
   6   3   0       28.04       34.81      4.01 o 
   7   3   0        0.22        0.57      0.60 o 
   0   4   0        0.01        0.17      0.46 o 
   1   4   0      280.78      318.37      7.43 o 
   2   4   0        8.50       11.15      6.19 o 
   3   4   0      296.83      298.78      6.01 o 
   4   4   0       10.49       14.24      2.66 o 
   5   4   0        4.77        4.89      1.54 o 
   6   4   0       15.43       17.79      2.62 o 
   1   5   0       34.97       36.00      4.24 o 
   2   5   0       18.15       15.78      4.39 o 
   3   5   0      131.39      140.41      7.29 o 
   4   5   0        0.00        0.00      0.19 o 
   5   5   0        5.54        6.71      3.85 o 
   6   5   0        0.07        0.25      0.17 o 
   0   6   0       45.04       46.27      4.15 o 
   1   6   0       41.97       47.37      2.74 o 
   2   6   0     1007.72      938.52     13.05 o 
   3   6   0       74.48       75.65      2.87 o 
   4   6   0        1.96        2.82      1.27 o 
   5   6   0        8.36       13.86      5.88 o 
   6   6   0        7.73        6.96      1.42 o 
   1   7   0       33.76       36.91      2.82 o 
   2   7   0       56.55       53.48      3.34 o 
   3   7   0       16.34       24.59      3.65 o 
   4   7   0        0.17        0.51      0.20 o 
   5   7   0        1.93        2.91      0.95 o 
   6   7   0        7.60        8.21      6.32 o 
   0   8   0        1.16        3.19      3.15 o 
   1   8   0       86.30      122.69      7.94 o 
   2   8   0        0.67        0.70      0.21 o 
   3   8   0        2.88        5.20      2.16 o 
   4   8   0       11.37       11.71      3.74 o 
   5   8   0        6.99       11.45      2.48 o 
   6   8   0        2.16        2.13      0.96 o 
   1   9   0        2.63        4.96      2.11 o 
   2   9   0       49.75       50.49      6.47 o 
   3   9   0       72.00       66.23      4.18 o 
   4   9   0        0.80        2.04      1.11 o 
   5   9   0       65.37       57.73      4.33 o 
   6   9   0        1.95        4.44      4.11 o 
   0  10   0      241.59      228.05      4.59 o 
   1  10   0       35.14       38.26      4.51 o 
   2  10   0        0.03        0.00      0.15 o 
   3  10   0       42.03       42.29      4.12 o 
   4  10   0       81.33       92.36      8.17 o 
   5  10   0        0.28        0.76      0.81 o 
   1  11   0        0.56        1.59      0.68 o 
   2  11   0      100.99      112.08      4.82 o 
   3  11   0       32.76       30.21      4.09 o 
   4  11   0       14.38       21.14      4.23 o 
   5  11   0       40.88       39.27      3.68 o 
   0  12   0       56.78       63.92      9.86 o 
   1  12   0       34.23       35.30      2.45 o 
   2  12   0       32.70       33.31      2.04 o 
   3  12   0        0.82        0.75      0.26 o 
   4  12   0       18.07       23.00      3.78 o 
   5  12   0       23.46       27.46      3.26 o 
   1  13   0        0.24        0.41      0.22 o 
   2  13   0       87.38       77.86      1.71 o 
   3  13   0        2.21        2.07      0.62 o 
   4  13   0       17.81       17.37      4.40 o 
   0  14   0        1.72        2.63      2.41 o 
   1  14   0        0.00        0.24      0.16 o 
   2  14   0       40.40       42.88      6.31 o 
   3  14   0       12.07       14.57      1.65 o 
   4  14   0        3.90        2.86      2.63 o 
   1  15   0        4.51        6.57      3.83 o 
   2  15   0       12.76       12.74      1.22 o 
   3  15   0        7.72        9.28      4.68 o 
   0  16   0        0.00        0.24      0.21 o 
   1  16   0        2.28        5.56      3.77 o 
   2  16   0      198.79      172.06      8.08 o 
   3  16   0       35.14       37.41      2.65 o 
   1  17   0        0.01        0.21      0.47 o 
   2  17   0        5.50        6.62      3.64 o 
  -7   1   1        8.04       10.86     12.89 o 
  -6   1   1       52.11       56.80      5.27 o 
  -5   1   1       49.87       48.07      3.92 o 
  -4   1   1       59.71       61.78      3.71 o 
  -3   1   1       14.73       17.15      5.22 o 
  -2   1   1      395.08      381.05      7.90 o 
  -1   1   1      541.20      517.47      8.51 o 
   0   1   1       68.00       77.65      2.51 o 
   1   1   1    12529.09    11973.45    149.59 o 
   2   1   1      584.48      586.35      6.58 o 
   3   1   1       26.68       28.07      3.34 o 
   4   1   1      248.43      251.55      2.77 o 
   5   1   1      184.98      197.00      5.38 o 
   6   1   1       49.46       51.32      4.99 o 
  -7   2   1        2.64        3.27      2.31 o 
  -6   2   1        9.83       13.16      7.66 o 
  -5   2   1      114.23      111.47      7.74 o 
  -4   2   1        3.60        4.88      2.37 o 
  -3   2   1       29.38       28.32      5.08 o 
  -2   2   1      232.83      233.54      5.54 o 
  -1   2   1      383.07      425.74      6.79 o 
   0   2   1        3.07        4.37      2.03 o 
   1   2   1       55.09       58.41      3.46 o 
   2   2   1      179.61      181.49     16.13 o 
   3   2   1       30.30       34.30      3.86 o 
   4   2   1       65.07       65.28      3.72 o 
   5   2   1       61.55       56.44      1.59 o 
   6   2   1        0.00        0.00      0.17 o 
  -7   3   1       16.95       25.17      7.22 o 
  -6   3   1       48.10       51.19      3.79 o 
  -5   3   1      360.12      336.88      8.52 o 
  -4   3   1       19.95       26.13      2.39 o 
  -3   3   1      247.54      247.98      7.08 o 
  -2   3   1      599.11      573.86      6.03 o 
  -1   3   1     3594.34     3457.64     23.08 o 
   0   3   1     6029.67     5755.46      2.44 o 
   1   3   1     1170.39     1120.75     48.19 o 
   2   3   1     1000.73      954.26     25.47 o 
   3   3   1        2.94        4.72      1.74 o 
   4   3   1       10.46       13.64      1.87 o 
   5   3   1       58.71       57.72      2.98 o 
   6   3   1       25.70       34.67     10.17 o 
  -7   4   1       10.47       10.75      1.66 o 
  -6   4   1       15.67       24.82      4.23 o 
  -5   4   1       53.35       50.95      3.77 o 
  -4   4   1       11.54       19.77      3.50 o 
  -3   4   1       32.36       34.16      1.59 o 
  -2   4   1      754.57      717.13      9.92 o 
  -1   4   1      984.64      935.92     13.07 o 
   0   4   1      340.51      366.10      4.64 o 
   1   4   1       37.06       45.08      5.03 o 
   2   4   1        6.44       10.96      1.43 o 
   3   4   1       38.51       36.40      4.98 o 
   4   4   1        3.84        3.93      3.06 o 
   5   4   1        3.82        4.46      3.86 o 
   6   4   1        0.99        0.90      0.63 o 
  -7   5   1        0.64        1.59      2.35 o 
  -6   5   1        1.45        2.38      1.10 o 
  -5   5   1        2.60        3.89      2.22 o 
  -4   5   1       82.57       77.84      2.82 o 
  -3   5   1      126.96      158.81      5.40 o 
  -2   5   1       15.42       24.01      3.58 o 
  -1   5   1      209.52      205.51     13.97 o 
   0   5   1      878.73      824.51     11.62 o 
   1   5   1        1.60        3.63      3.12 o 
   2   5   1        8.51       16.29      2.35 o 
   3   5   1      240.40      260.86      5.22 o 
   4   5   1       68.18       69.53      2.46 o 
   5   5   1        0.16        0.90      0.67 o 
   6   5   1        1.97        3.18      1.85 o 
  -6   6   1        6.46        8.43      4.18 o 
  -5   6   1      131.28      123.15      8.34 o 
  -4   6   1        0.55        0.87      0.26 o 
  -3   6   1       23.09       25.04      2.27 o 
  -2   6   1      184.63      197.47      9.25 o 
  -1   6   1        4.52       10.16      5.22 o 
   0   6   1      303.47      296.22      3.63 o 
   1   6   1        2.83        5.31      3.25 o 
   2   6   1       83.52       79.07      2.82 o 
   3   6   1        4.54        8.70      5.21 o 
   4   6   1        0.36        0.54      0.20 o 
   5   6   1        3.02        4.70      2.30 o 
   6   6   1        2.82        5.16      3.93 o 
  -6   7   1        5.13        8.43      6.52 o 
  -5   7   1        0.06        0.56      0.54 o 
  -4   7   1        0.01        0.23      0.16 o 
  -3   7   1        8.13       16.42      2.72 o 
  -2   7   1       48.61       52.01      2.11 o 
  -1   7   1      344.98      324.39     10.68 o 
   0   7   1      149.78      161.09      9.49 o 
   1   7   1      195.63      197.14     14.00 o 
   2   7   1       68.04       65.46      1.92 o 
   3   7   1      138.54      146.36      5.51 o 
   4   7   1        0.83        1.46      0.53 o 
   5   7   1        0.29        1.22      0.78 o 
   6   7   1        6.44       10.75      9.31 o 
  -6   8   1        5.60        7.22      8.41 o 
  -5   8   1        5.89        7.66      6.88 o 
  -4   8   1       30.58       35.25      2.62 o 
  -3   8   1        2.67        4.83      2.70 o 
  -2   8   1        4.77        6.04      4.06 o 
  -1   8   1      236.18      228.84      5.27 o 
   0   8   1       80.88       82.31      6.22 o 
   1   8   1       22.12       23.79      1.63 o 
   2   8   1       68.71       71.11      3.71 o 
   3   8   1        1.73        2.24      1.10 o 
   4   8   1        8.51       12.62      1.63 o 
   5   8   1        2.36        3.22      1.92 o 
   6   8   1        5.66        9.18      9.58 o 
  -6   9   1        0.13        0.56      0.45 o 
  -5   9   1       23.18       27.41      4.26 o 
  -4   9   1        5.67        7.97      4.75 o 
  -3   9   1       60.88       60.25      6.14 o 
  -2   9   1        3.42        5.49      2.67 o 
  -1   9   1      118.04      107.65      3.15 o 
   0   9   1      524.94      511.26     10.27 o 
   1   9   1       30.30       34.97      3.02 o 
   2   9   1        0.70        1.67      0.85 o 
   3   9   1       16.19       20.44      3.15 o 
   4   9   1        5.23        9.86      5.47 o 
   5   9   1       70.93       64.06      1.49 o 
  -6  10   1        4.38        6.76      4.50 o 
  -5  10   1        0.24        0.36      0.20 o 
  -4  10   1       14.45       19.31      2.59 o 
  -3  10   1       15.16       22.26      3.64 o 
  -2  10   1      184.44      171.22      8.02 o 
  -1  10   1      177.78      185.98      8.11 o 
   0  10   1       37.51       36.66      2.66 o 
   1  10   1        0.01        0.05      0.21 o 
   2  10   1       13.87       17.35      2.13 o 
   3  10   1       42.14       52.27      6.47 o 
   4  10   1       19.87       26.34      3.93 o 
   5  10   1        0.02        0.24      0.21 o 
  -5  11   1        5.08        6.87      4.02 o 
  -4  11   1        4.94        6.53      4.95 o 
  -3  11   1       89.19       76.07      4.32 o 
  -2  11   1       67.74       64.81      3.06 o 
  -1  11   1        0.82        2.42      1.15 o 
   0  11   1        3.14        2.79      2.16 o 
   1  11   1       10.63       10.86      3.39 o 
   2  11   1        7.89        8.19      1.64 o 
   3  11   1        4.23        4.61      2.66 o 
   4  11   1       30.43       27.50      4.07 o 
   5  11   1       13.52       12.56      2.72 o 
  -5  12   1        0.06        0.28      0.21 o 
  -4  12   1       62.69       56.23      4.10 o 
  -3  12   1      204.90      203.97      3.39 o 
  -2  12   1        6.84        7.50      3.86 o 
  -1  12   1       98.96      113.07      4.46 o 
   0  12   1       37.75       38.65      5.52 o 
   1  12   1       59.88       60.64      3.83 o 
   2  12   1       45.93       50.94      3.72 o 
   3  12   1       45.16       44.57      1.78 o 
   4  12   1       12.88       12.76      1.98 o 
   5  12   1        0.00        0.09      0.39 o 
  -5  13   1        7.84       14.46      4.53 o 
  -4  13   1        2.19        2.86      1.22 o 
  -3  13   1      163.22      164.64      8.28 o 
  -2  13   1        4.30        8.41      5.96 o 
  -1  13   1       26.36       28.35      3.77 o 
   0  13   1       43.63       47.50      3.38 o 
   1  13   1       17.41       20.37      2.10 o 
   2  13   1       35.44       40.01      3.48 o 
   3  13   1        1.45        2.54      1.18 o 
   4  13   1       31.41       29.66      3.81 o 
  -4  14   1        2.78        3.37      1.57 o 
  -3  14   1       21.74       22.24      2.31 o 
  -2  14   1       13.51       14.00      6.97 o 
  -1  14   1       38.84       41.25      3.56 o 
   0  14   1        6.17        9.23      5.59 o 
   1  14   1        0.34        0.70      0.35 o 
   2  14   1        0.16        0.25      0.17 o 
   3  14   1       18.73       16.78      6.43 o 
   4  14   1       12.55       17.67      5.67 o 
  -4  15   1        6.08        8.00      6.03 o 
  -3  15   1        9.36        9.57      1.51 o 
  -2  15   1       20.45       22.18      6.06 o 
  -1  15   1       19.98       21.38      2.38 o 
   0  15   1       20.07       30.66      6.04 o 
   1  15   1       19.85       18.76      2.99 o 
   2  15   1       70.48       67.94      5.06 o 
   3  15   1      122.77      112.38      4.14 o 
  -3  16   1        0.87        1.32      1.85 o 
  -2  16   1        0.15        0.28      0.78 o 
  -1  16   1        3.47        5.31      2.56 o 
   0  16   1        0.00        0.00      0.23 o 
   1  16   1        1.63        2.46      1.38 o 
   2  16   1        0.03        0.48      0.92 o 
   3  16   1        1.74        2.57      2.32 o 
  -2  17   1        2.33        2.38      1.24 o 
  -1  17   1       23.12       26.80      3.72 o 
   0  17   1        0.49        0.56      0.21 o 
   1  17   1        1.94        1.57      0.55 o 
   2  17   1        0.85        0.60      0.23 o 
  -7   0   2       38.36       47.26     14.32 o 
  -6   0   2       53.05       48.60      3.34 o 
  -5   0   2       10.75       12.11      9.79 o 
  -4   0   2      532.71      520.47      8.61 o 
  -3   0   2      648.51      622.40      9.19 o 
  -2   0   2      259.94      282.39     13.50 o 
  -1   0   2      658.17      666.50      4.50 o 
   0   0   2     3426.33     3288.83      3.30 o 
   1   0   2     5226.29     5075.69     10.55 o 
   2   0   2      574.90      544.13      5.94 o 
   3   0   2       44.59       49.89      5.58 o 
   4   0   2      187.26      173.55     14.56 o 
   5   0   2      220.13      206.76     23.39 o 
   6   0   2        5.73        7.64      9.55 o 
  -7   1   2       11.46       17.40      4.45 o 
  -6   1   2        1.26        2.35      1.14 o 
  -5   1   2        2.12        4.03      2.10 o 
  -4   1   2       10.30       15.20      3.25 o 
  -3   1   2       54.74       61.05      2.85 o 
  -2   1   2       89.69       98.54      7.16 o 
  -1   1   2       72.40       75.75      3.01 o 
   0   1   2       73.62       78.49      3.74 o 
   1   1   2       36.44       38.28      3.22 o 
   2   1   2       56.28       53.01      3.71 o 
   3   1   2        1.09        1.23      0.21 o 
   4   1   2       10.17       14.09      5.93 o 
   5   1   2       13.44       14.78      1.76 o 
   6   1   2        0.09        0.30      0.48 o 
  -7   2   2        1.44        1.52      0.42 o 
  -6   2   2       21.49       24.64      3.54 o 
  -5   2   2       97.37       94.78      1.42 o 
  -4   2   2      309.68      306.65      6.19 o 
  -3   2   2      426.07      397.82      2.71 o 
  -2   2   2       15.52       21.41      4.93 o 
  -1   2   2     1740.60     1651.79      9.33 o 
   0   2   2     1781.72     1789.50      7.81 o 
   1   2   2     1270.28     1267.91     17.97 o 
   2   2   2     1724.08     1650.74     52.11 o 
   3   2   2        5.55       10.69      3.25 o 
   4   2   2      142.61      133.08      9.80 o 
   5   2   2        1.83        3.62      1.55 o 
   6   2   2        4.75        5.67      8.89 o 
  -7   3   2       29.04       40.99      9.98 o 
  -6   3   2       65.87       67.91      7.17 o 
  -5   3   2       77.39       73.56      2.94 o 
  -4   3   2      132.13      123.71      7.61 o 
  -3   3   2       29.36       28.90      2.29 o 
  -2   3   2       23.33       25.34      5.34 o 
  -1   3   2     4366.74     4234.05     20.05 o 
   0   3   2     4933.16     4682.87     41.24 o 
   1   3   2      120.14      130.18      6.93 o 
   2   3   2       79.54       73.30      6.70 o 
   3   3   2       87.03       81.07      3.35 o 
   4   3   2      105.42      103.04      2.67 o 
   5   3   2        3.08        5.65      2.53 o 
   6   3   2        0.30        0.31      0.24 o 
  -7   4   2        2.53        4.17      5.47 o 
  -6   4   2        9.13       11.73      2.03 o 
  -5   4   2       26.60       33.68      5.46 o 
  -4   4   2      126.72      137.54      8.62 o 
  -3   4   2      357.79      342.04      4.86 o 
  -2   4   2       61.87       60.44      2.74 o 
  -1   4   2      559.69      535.38      5.03 o 
   0   4   2     2703.14     2580.63     26.21 o 
   1   4   2       50.68       53.29      1.83 o 
   2   4   2      284.81      269.34      7.11 o 
   3   4   2        5.74        8.87      1.43 o 
   4   4   2      201.22      188.77     12.11 o 
   5   4   2        1.85        2.56      1.01 o 
   6   4   2        0.21        1.12      1.15 o 
  -7   5   2       17.19       21.63      4.06 o 
  -6   5   2       18.10       32.03      6.31 o 
  -5   5   2       25.33       34.03      7.68 o 
  -4   5   2       14.50       18.87      1.86 o 
  -3   5   2        0.98        2.74      1.59 o 
  -2   5   2       92.30       92.66      3.20 o 
  -1   5   2        2.31        3.13      4.05 o 
   0   5   2       13.93       17.21      2.63 o 
   1   5   2        6.56        8.14      3.39 o 
   2   5   2       16.95       25.77      3.07 o 
   3   5   2       11.26       19.56      3.91 o 
   4   5   2       53.57       50.02      3.85 o 
   5   5   2        3.59        4.27      1.40 o 
   6   5   2        0.90        2.36      1.92 o 
  -7   6   2        8.20       11.12      9.05 o 
  -6   6   2        1.39        3.36      1.85 o 
  -5   6   2        0.33        0.62      0.45 o 
  -4   6   2        0.06        0.31      0.14 o 
  -3   6   2       13.68       22.51      3.57 o 
  -2   6   2      201.94      192.97      7.21 o 
  -1   6   2       38.19       38.13      1.73 o 
   0   6   2      274.08      281.35      6.76 o 
   1   6   2      132.73      125.70      6.22 o 
   2   6   2      365.98      339.27     11.01 o 
   3   6   2       45.13       44.30      2.19 o 
   4   6   2       33.78       41.71      5.90 o 
   5   6   2       12.71       19.28      4.41 o 
   6   6   2        2.73        2.69      2.91 o 
  -6   7   2       61.41       54.06      6.22 o 
  -5   7   2       22.37       22.54      3.58 o 
  -4   7   2       49.18       47.71      3.66 o 
  -3   7   2      123.14      135.18      5.50 o 
  -2   7   2        2.50        6.07      4.38 o 
  -1   7   2      296.89      305.32      5.36 o 
   0   7   2        8.00       10.84      2.80 o 
   1   7   2       65.60       77.67      6.29 o 
   2   7   2       34.22       33.69      4.00 o 
   3   7   2       53.88       47.29      4.55 o 
   4   7   2        0.06        0.50      0.42 o 
   5   7   2        2.97        4.08      1.58 o 
   6   7   2        4.97        6.89      6.37 o 
  -6   8   2        3.61        5.55      4.49 o 
  -5   8   2       43.72       49.64      4.16 o 
  -4   8   2        6.05        8.09      7.48 o 
  -3   8   2        6.77        9.75      1.87 o 
  -2   8   2       25.14       28.18      1.64 o 
  -1   8   2       53.16       58.48      2.47 o 
   0   8   2       72.84       71.04     14.26 o 
   1   8   2      198.89      193.37      3.96 o 
   2   8   2        0.64        1.47      0.87 o 
   3   8   2        3.40        5.19      1.93 o 
   4   8   2        0.70        0.79      0.25 o 
   5   8   2        7.67        9.92      6.36 o 
  -6   9   2        3.70        6.26      4.80 o 
  -5   9   2       32.01       35.41      3.35 o 
  -4   9   2      147.30      132.61      1.95 o 
  -3   9   2      135.34      128.46     11.38 o 
  -2   9   2       30.24       29.19      0.93 o 
  -1   9   2        0.15        0.24      0.19 o 
   0   9   2      159.39      177.86      8.85 o 
   1   9   2        7.87        8.65      1.19 o 
   2   9   2       53.61       50.10      4.71 o 
   3   9   2       32.17       35.58      3.08 o 
   4   9   2        0.83        1.16      0.85 o 
   5   9   2       12.22       21.25      9.60 o 
  -6  10   2        0.00        0.00      0.41 o 
  -5  10   2       11.05       10.94      0.94 o 
  -4  10   2        7.68        9.84      3.68 o 
  -3  10   2       44.34       45.00      1.99 o 
  -2  10   2       79.88       78.30      4.16 o 
  -1  10   2        8.88        9.70      7.51 o 
   0  10   2       27.02       34.04      3.43 o 
   1  10   2       38.49       39.33      5.15 o 
   2  10   2       10.12       16.36      2.30 o 
   3  10   2        3.08        4.01      2.93 o 
   4  10   2       26.69       36.95      6.04 o 
   5  10   2        0.00        0.24      0.97 o 
  -5  11   2        0.05        0.40      0.52 o 
  -4  11   2        8.86       12.59      1.62 o 
  -3  11   2       15.36       24.13      3.58 o 
  -2  11   2       52.89       49.65      4.40 o 
  -1  11   2      139.68      156.19      5.24 o 
   0  11   2       26.73       28.27      2.14 o 
   1  11   2       34.05       41.82      4.82 o 
   2  11   2       24.64       24.89      3.17 o 
   3  11   2       39.57       36.77      1.12 o 
   4  11   2       30.72       34.60      4.90 o 
   5  11   2        5.99        8.48      7.32 o 
  -5  12   2        5.61        8.08      4.67 o 
  -4  12   2       13.27       18.81      4.18 o 
  -3  12   2       18.03       31.98      7.30 o 
  -2  12   2      130.99      121.69      2.70 o 
  -1  12   2      139.78      151.31      5.09 o 
   0  12   2       24.42       34.06      7.39 o 
   1  12   2       35.80       33.13      2.02 o 
   2  12   2      140.47      156.22      7.00 o 
   3  12   2        0.06        0.05      0.16 o 
   4  12   2        5.66        9.01      8.15 o 
  -5  13   2        1.48        2.14      1.53 o 
  -4  13   2        5.34        7.92      4.05 o 
  -3  13   2       57.89       53.82      1.94 o 
  -2  13   2      146.93      162.97      4.51 o 
  -1  13   2       41.98       43.68      7.92 o 
   0  13   2       73.70       65.76      2.80 o 
   1  13   2       64.31       59.51      7.46 o 
   2  13   2       29.69       37.20      4.76 o 
   3  13   2       22.07       34.24      5.94 o 
   4  13   2        4.56        6.33      3.92 o 
  -4  14   2        4.22        5.90      3.99 o 
  -3  14   2        4.12        7.40      5.28 o 
  -2  14   2       43.82       40.04      3.24 o 
  -1  14   2        5.99        8.18      4.80 o 
   0  14   2        3.21        3.41      1.23 o 
   1  14   2        0.55        0.64      0.19 o 
   2  14   2        0.45        0.61      0.22 o 
   3  14   2        0.23        0.29      0.21 o 
  -4  15   2        3.50        4.92      4.13 o 
  -3  15   2        3.52        4.33      1.92 o 
  -2  15   2        3.49        4.66      2.86 o 
  -1  15   2        7.61        9.29      5.05 o 
   0  15   2        0.98        0.91      0.28 o 
   1  15   2        4.81        6.91      3.70 o 
   2  15   2        3.56        5.39      2.69 o 
   3  15   2        1.92        3.05      1.24 o 
  -3  16   2        1.30        1.05      0.53 o 
  -2  16   2        2.05        2.09      1.21 o 
  -1  16   2       37.94       37.24      4.05 o 
   0  16   2        0.37        0.34      0.19 o 
   1  16   2        0.14        0.67      0.36 o 
   2  16   2       36.18       35.31      4.21 o 
  -2  17   2        5.07        8.45      6.89 o 
  -1  17   2        1.45        3.87      3.79 o 
   0  17   2        0.24        0.80      1.01 o 
   1  17   2        1.42        1.59      0.44 o 
  -7   1   3        1.83        2.39      1.98 o 
  -6   1   3       20.43       19.49      2.72 o 
  -5   1   3       76.84       77.94      3.71 o 
  -4   1   3       74.57       73.52      3.36 o 
  -3   1   3     1217.00     1191.50     32.23 o 
  -2   1   3        0.35        1.14      0.63 o 
  -1   1   3      230.09      252.15      5.82 o 
   0   1   3      205.25      214.65      5.17 o 
   1   1   3       26.47       35.17      4.66 o 
   2   1   3     1825.27     1727.34     43.56 o 
   3   1   3      315.66      296.23      2.79 o 
   4   1   3        7.24       12.08      3.08 o 
   5   1   3        1.24        2.86      2.08 o 
   6   1   3        0.15        0.55      0.63 o 
  -7   2   3        7.84        7.26      6.49 o 
  -6   2   3       13.35       18.57      3.70 o 
  -5   2   3       17.79       30.21      5.39 o 
  -4   2   3       14.95       22.88      5.12 o 
  -3   2   3       48.29       52.44      2.62 o 
  -2   2   3      145.75      169.17      6.54 o 
  -1   2   3        0.97        1.13      0.44 o 
   0   2   3       97.08      107.24     11.50 o 
   1   2   3      324.79      302.51      3.68 o 
   2   2   3       15.46       17.78      3.17 o 
   3   2   3        9.87       11.32      4.11 o 
   4   2   3        2.22        3.49      1.55 o 
   5   2   3        9.06       16.63      5.09 o 
   6   2   3        7.95        9.29      5.82 o 
  -7   3   3       14.53       26.68      5.57 o 
  -6   3   3        5.03        7.06      3.36 o 
  -5   3   3       30.31       30.71      4.18 o 
  -4   3   3        0.84        1.88      1.44 o 
  -3   3   3        7.09       10.69      7.77 o 
  -2   3   3      724.04      677.98      5.19 o 
  -1   3   3      761.92      756.83     21.95 o 
   0   3   3      947.05      945.41     17.51 o 
   1   3   3        0.57        2.21      1.15 o 
   2   3   3       33.84       35.55      3.72 o 
   3   3   3       22.52       29.16      4.43 o 
   4   3   3      127.64      125.72      3.40 o 
   5   3   3      108.77      102.39      2.36 o 
   6   3   3       18.06       19.67      3.24 o 
  -7   4   3       12.86       11.00      1.43 o 
  -6   4   3       13.08       10.09      2.80 o 
  -5   4   3       12.73       12.36      2.19 o 
  -4   4   3        8.84        9.36      4.75 o 
  -3   4   3       15.10       16.19      3.00 o 
  -2   4   3        0.00        0.08      0.20 o 
  -1   4   3      130.75      140.44     12.61 o 
   0   4   3      481.28      459.86      1.82 o 
   1   4   3      106.75      110.01     11.18 o 
   2   4   3       19.11       25.08      2.06 o 
   3   4   3       14.25       21.73      2.21 o 
   4   4   3       56.36       65.65     10.22 o 
   5   4   3       58.97       56.51      5.50 o 
   6   4   3        1.93        3.53      1.71 o 
  -7   5   3        2.06        2.18      0.50 o 
  -6   5   3       49.95       48.96      3.06 o 
  -5   5   3       39.14       39.86      6.00 o 
  -4   5   3        4.69        8.03      5.20 o 
  -3   5   3      105.23      112.18      4.77 o 
  -2   5   3      353.88      330.65      4.17 o 
  -1   5   3       42.51       40.75      2.27 o 
   0   5   3       50.05       49.50      2.32 o 
   1   5   3      397.47      392.37     10.04 o 
   2   5   3       32.80       39.45      2.48 o 
   3   5   3       17.12       24.50      3.89 o 
   4   5   3       11.51       21.30      4.67 o 
   5   5   3       73.49       72.85      3.99 o 
   6   5   3        2.69        2.82      1.94 o 
  -7   6   3        2.24        2.86      5.54 o 
  -6   6   3      124.48      108.87      5.72 o 
  -5   6   3      191.91      196.45      8.36 o 
  -4   6   3       12.76       15.14      2.22 o 
  -3   6   3       16.20       28.91      5.65 o 
  -2   6   3       50.20       56.19      3.65 o 
  -1   6   3     3034.97     2929.10     11.26 o 
   0   6   3     1094.92     1129.63     10.88 o 
   1   6   3       75.16       78.14      5.04 o 
   2   6   3       21.61       27.09      3.47 o 
   3   6   3       54.54       51.17      4.97 o 
   4   6   3       13.84       21.88     10.57 o 
   5   6   3        0.01        0.03      0.33 o 
  -6   7   3       33.49       27.68      7.52 o 
  -5   7   3        4.27        6.80      5.97 o 
  -4   7   3       11.25       10.58      0.93 o 
  -3   7   3       40.71       37.22      1.06 o 
  -2   7   3      170.89      173.49      5.93 o 
  -1   7   3       13.84       14.95      1.80 o 
   0   7   3        2.83        6.71      4.27 o 
   1   7   3      255.91      250.24     10.43 o 
   2   7   3       79.42       76.73      5.89 o 
   3   7   3        5.97        7.93      4.73 o 
   4   7   3        1.82        2.80      1.13 o 
   5   7   3        7.29        9.56      5.91 o 
  -6   8   3        5.90        8.42      5.48 o 
  -5   8   3       24.47       37.15      6.64 o 
  -4   8   3        0.34        0.63      0.23 o 
  -3   8   3      245.44      226.37     11.17 o 
  -2   8   3        0.45        0.71      0.21 o 
  -1   8   3        0.65        0.60      0.15 o 
   0   8   3       67.69       74.15      5.17 o 
   1   8   3        3.66        5.28      3.17 o 
   2   8   3        3.00        4.78      1.33 o 
   3   8   3        9.62       15.42      3.42 o 
   4   8   3       25.26       25.53      5.86 o 
   5   8   3        0.11        0.24      0.96 o 
  -6   9   3        3.25        4.49      4.11 o 
  -5   9   3       16.01       19.58      3.04 o 
  -4   9   3      234.74      238.16      4.89 o 
  -3   9   3        0.30        1.16      0.64 o 
  -2   9   3        0.71        1.76      0.88 o 
  -1   9   3       88.96      100.16      7.10 o 
   0   9   3      105.32      130.32      8.81 o 
   1   9   3       91.04       91.58      2.02 o 
   2   9   3       58.33       58.73      1.79 o 
   3   9   3       22.55       19.20      2.29 o 
   4   9   3        0.01        0.07      0.23 o 
   5   9   3        6.97        9.23      5.44 o 
  -6  10   3       21.18       21.33      3.39 o 
  -5  10   3        6.61        7.94      3.93 o 
  -4  10   3       24.64       34.81      4.92 o 
  -3  10   3      413.49      405.28      5.86 o 
  -2  10   3       56.76       57.49      2.66 o 
  -1  10   3       68.58       66.24      2.83 o 
   0  10   3      123.38      122.98      4.45 o 
   1  10   3       80.45       83.31      3.61 o 
   2  10   3       41.74       40.70      3.45 o 
   3  10   3       10.04        9.51      1.80 o 
   4  10   3       27.08       32.17      5.30 o 
   5  10   3       10.20       11.93      3.49 o 
  -5  11   3        0.04        0.24      0.38 o 
  -4  11   3       32.00       35.20      3.21 o 
  -3  11   3       11.17       15.71      2.54 o 
  -2  11   3       15.76       26.22      3.87 o 
  -1  11   3       53.96       51.01      4.89 o 
   0  11   3       55.30       53.89      3.74 o 
   1  11   3       15.82       24.50      8.69 o 
   2  11   3       67.70       67.46      3.26 o 
   3  11   3       26.37       24.63      5.29 o 
   4  11   3       15.41       18.99      7.71 o 
  -5  12   3        9.86       14.19      2.09 o 
  -4  12   3       19.84       24.12      5.06 o 
  -3  12   3       37.79       38.07      3.37 o 
  -2  12   3        0.74        0.86      0.21 o 
  -1  12   3       46.95       42.38      2.24 o 
   0  12   3       53.61       48.50      1.99 o 
   1  12   3      124.20      131.61      4.73 o 
   2  12   3       94.44       83.37      0.46 o 
   3  12   3        3.82        7.17      4.12 o 
   4  12   3       14.20       15.28      2.66 o 
  -5  13   3        5.85        8.06      1.40 o 
  -4  13   3        0.03        0.24      0.21 o 
  -3  13   3        0.50        1.77      0.82 o 
  -2  13   3        3.93        4.27      3.04 o 
  -1  13   3        7.09       11.15      8.31 o 
   0  13   3       14.05       20.06      3.40 o 
   1  13   3       11.83       17.02      2.54 o 
   2  13   3       33.58       30.70      2.30 o 
   3  13   3        5.54        5.52      5.29 o 
   4  13   3        1.61        1.53      0.82 o 
  -4  14   3        3.18        4.34      3.18 o 
  -3  14   3        1.68        3.25      2.61 o 
  -2  14   3        4.88        7.25      4.54 o 
  -1  14   3       33.74       33.83      2.38 o 
   0  14   3       37.87       37.68      3.62 o 
   1  14   3        0.09        0.56      0.38 o 
   2  14   3        0.63        1.27      0.78 o 
   3  14   3        0.58        0.98      0.44 o 
  -4  15   3        9.11       10.77      1.19 o 
  -3  15   3       16.05       18.93      2.83 o 
  -2  15   3       10.97       12.37      1.14 o 
  -1  15   3       67.06       60.49      7.06 o 
   0  15   3       35.24       38.09      3.29 o 
   1  15   3       21.82       20.91      2.40 o 
   2  15   3        2.13        2.90      1.52 o 
  -3  16   3        0.10        0.91      1.11 o 
  -2  16   3        0.22        0.53      0.53 o 
  -1  16   3        0.13        0.76      0.80 o 
   0  16   3        2.17        2.39      0.68 o 
   1  16   3        0.04        0.04      0.21 o 
   2  16   3        1.19        1.78      0.93 o 
  -2  17   3        3.98        5.31      4.77 o 
  -1  17   3        2.14        2.51      0.67 o 
   0  17   3       12.08       11.25      0.71 o 
   1  17   3        0.06        0.24      0.41 o 
  -7   0   4       26.24       29.75      6.15 o 
  -6   0   4        0.07        0.00      0.43 o 
  -5   0   4       51.65       46.77      3.79 o 
  -4   0   4        3.31        6.45      3.03 o 
  -3   0   4      125.25      128.90      7.65 o 
  -2   0   4      714.85      707.47     10.09 o 
  -1   0   4      116.82      121.48      6.65 o 
   0   0   4        9.22       13.12      4.18 o 
   1   0   4     1566.12     1464.00      2.98 o 
   2   0   4       13.06       23.63      8.51 o 
   3   0   4      323.66      310.12      3.94 o 
   4   0   4      166.52      160.49      6.04 o 
   5   0   4        3.03        6.65      6.42 o 
   6   0   4       35.64       48.70     14.51 o 
  -7   1   4        2.48        3.16      2.12 o 
  -6   1   4       10.03       11.80      8.55 o 
  -5   1   4       21.16       25.39      4.76 o 
  -4   1   4        8.02       11.47      6.98 o 
  -3   1   4        0.26        0.59      0.20 o 
  -2   1   4       22.27       31.07      2.64 o 
  -1   1   4      145.25      152.08      6.13 o 
   0   1   4       48.64       54.73      2.67 o 
   1   1   4        3.10        5.41      2.34 o 
   2   1   4       73.01       74.34      4.97 o 
   3   1   4       12.20       12.96      9.29 o 
   4   1   4       10.73       20.77      6.19 o 
   5   1   4        2.25        3.75      1.84 o 
   6   1   4        4.64        6.30      3.75 o 
  -7   2   4        0.34        0.46      0.17 o 
  -6   2   4       38.83       39.69      5.11 o 
  -5   2   4        0.75        1.17      0.60 o 
  -4   2   4      156.85      172.55      6.25 o 
  -3   2   4      147.30      158.30      4.93 o 
  -2   2   4       15.78       16.54      2.41 o 
  -1   2   4      798.03      779.15     16.02 o 
   0   2   4       87.01       86.49      2.99 o 
   1   2   4       32.03       37.63      2.82 o 
   2   2   4      139.43      159.76      6.66 o 
   3   2   4      115.54      130.44     10.16 o 
   4   2   4        6.64        8.17      5.47 o 
   5   2   4        3.34        5.14      5.32 o 
  -7   3   4        4.37        7.73      8.40 o 
  -6   3   4      148.28      153.28     12.95 o 
  -5   3   4       20.32       31.25      5.74 o 
  -4   3   4       41.77       41.97      1.69 o 
  -3   3   4      277.09      269.75     10.24 o 
  -2   3   4      436.59      449.67      4.30 o 
  -1   3   4      949.08      893.76     23.02 o 
   0   3   4        1.20        4.34      2.48 o 
   1   3   4      106.59      111.19      4.29 o 
   2   3   4       64.04       69.90      1.72 o 
   3   3   4       15.07       16.92      3.99 o 
   4   3   4       35.28       36.26      2.17 o 
   5   3   4        1.24        2.56      1.52 o 
  -7   4   4        0.03        0.24      0.21 o 
  -6   4   4       29.21       36.64      6.93 o 
  -5   4   4       39.68       42.99      4.26 o 
  -4   4   4       37.04       38.01      4.11 o 
  -3   4   4        0.74        2.52      1.87 o 
  -2   4   4       41.03       42.45      3.76 o 
  -1   4   4      548.50      542.69      6.37 o 
   0   4   4       50.11       58.81      4.75 o 
   1   4   4        4.74       10.11      7.03 o 
   2   4   4        0.84        1.08      0.42 o 
   3   4   4        1.53        3.06      2.06 o 
   4   4   4       36.62       40.23      2.73 o 
   5   4   4       11.36       10.75      1.18 o 
  -7   5   4        0.33        0.57      0.23 o 
  -6   5   4       12.26       13.65      1.38 o 
  -5   5   4       31.68       34.32      4.78 o 
  -4   5   4        0.01        0.00      0.37 o 
  -3   5   4       31.41       34.01      2.11 o 
  -2   5   4       37.09       42.98      3.27 o 
  -1   5   4      105.83      101.45      6.19 o 
   0   5   4      434.92      421.38      6.97 o 
   1   5   4       68.52       70.39      3.44 o 
   2   5   4        7.68        8.87      0.71 o 
   3   5   4       11.03       16.65      5.26 o 
   4   5   4       25.42       28.80      6.89 o 
   5   5   4        3.71        5.84      6.28 o 
  -7   6   4        0.02        0.00      0.23 o 
  -6   6   4        5.98        6.95      6.68 o 
  -5   6   4      153.01      138.83      8.41 o 
  -4   6   4      108.97      109.49      8.09 o 
  -3   6   4        2.95        6.25      4.14 o 
  -2   6   4       12.14       16.57      3.58 o 
  -1   6   4     1102.44     1044.41     12.05 o 
   0   6   4      145.63      154.47      6.44 o 
   1   6   4        3.95        5.36      3.62 o 
   2   6   4      115.67      117.63      9.20 o 
   3   6   4       85.96       94.82      6.54 o 
   4   6   4        0.13        0.77      1.62 o 
   5   6   4        2.69        3.93      1.16 o 
  -6   7   4        2.00        1.58      1.58 o 
  -5   7   4        0.97        3.12      2.56 o 
  -4   7   4        0.19        0.61      0.36 o 
  -3   7   4      215.66      209.80      9.05 o 
  -2   7   4      195.41      192.36      4.18 o 
  -1   7   4      369.72      351.94      3.84 o 
   0   7   4      295.56      294.55      3.49 o 
   1   7   4       10.16       13.37      3.83 o 
   2   7   4        5.63        8.26      7.06 o 
   3   7   4       20.40       21.43      5.95 o 
   4   7   4       97.20      109.35     10.26 o 
   5   7   4        1.32        2.60      1.13 o 
  -6   8   4        6.96       11.43      2.07 o 
  -5   8   4       13.23       17.48      5.42 o 
  -4   8   4        1.19        1.01      0.30 o 
  -3   8   4      184.98      187.97      4.15 o 
  -2   8   4       20.71       27.67      5.94 o 
  -1   8   4      129.80      137.21      4.39 o 
   0   8   4       22.38       31.70      4.98 o 
   1   8   4      106.70      105.00      2.98 o 
   2   8   4      142.88      130.60      4.20 o 
   3   8   4       83.65       73.64      3.91 o 
   4   8   4       22.96       28.44      4.50 o 
   5   8   4        2.13        2.34      1.19 o 
  -6   9   4       32.07       35.82      7.59 o 
  -5   9   4       68.13       60.11      3.05 o 
  -4   9   4      201.89      200.86      5.62 o 
  -3   9   4       77.77       75.46      2.68 o 
  -2   9   4       50.43       58.58      4.61 o 
  -1   9   4      119.12      129.45      6.00 o 
   0   9   4        3.01        6.23      4.05 o 
   1   9   4      529.88      513.42      4.50 o 
   2   9   4      180.07      162.62      2.43 o 
   3   9   4        0.00        0.18      1.03 o 
   4   9   4        2.70        2.85      2.23 o 
  -6  10   4        5.99        7.51      3.75 o 
  -5  10   4        1.08        1.95      1.56 o 
  -4  10   4       19.81       22.62      6.63 o 
  -3  10   4      258.11      267.32      9.31 o 
  -2  10   4        2.29        2.27      0.71 o 
  -1  10   4       13.60       16.41      4.34 o 
   0  10   4        8.41        7.98      0.74 o 
   1  10   4       99.48       88.83      6.44 o 
   2  10   4        9.59       17.39      3.90 o 
   3  10   4       20.31       30.76      7.27 o 
   4  10   4        8.29       13.71      4.17 o 
  -5  11   4       13.26       13.97      3.00 o 
  -4  11   4        0.51        0.74      0.21 o 
  -3  11   4       10.34       11.29      3.22 o 
  -2  11   4       33.33       44.64     11.05 o 
  -1  11   4       60.99       54.84      4.01 o 
   0  11   4       51.18       49.34      3.98 o 
   1  11   4       21.56       23.69      2.18 o 
   2  11   4        0.54        1.02      0.55 o 
   3  11   4        0.81        0.95      0.43 o 
   4  11   4       12.27       17.19      3.46 o 
  -5  12   4        2.89        3.40      1.58 o 
  -4  12   4        0.38        0.90      0.41 o 
  -3  12   4       25.37       23.10      9.64 o 
  -2  12   4        1.93        1.55      0.40 o 
  -1  12   4       57.16       61.07      6.97 o 
   0  12   4       29.46       29.54      1.41 o 
   1  12   4        0.15        0.27      0.32 o 
   2  12   4        8.69       10.97      6.11 o 
   3  12   4        0.03        0.24      0.22 o 
   4  12   4        0.08        0.28      0.64 o 
  -5  13   4        0.61        1.07      0.46 o 
  -4  13   4        3.04        4.68      2.26 o 
  -3  13   4       10.05       13.61      4.41 o 
  -2  13   4        0.10        0.07      0.23 o 
  -1  13   4       50.62       48.74      5.79 o 
   0  13   4       66.75       59.58      6.57 o 
   1  13   4        2.75        2.60      0.65 o 
   2  13   4       15.18       24.03      5.42 o 
   3  13   4        0.78        1.22      0.44 o 
  -4  14   4       12.26       15.14      4.12 o 
  -3  14   4        0.04        0.24      0.31 o 
  -2  14   4        4.59        5.49      4.71 o 
  -1  14   4        0.97        2.43      1.35 o 
   0  14   4        1.46        1.56      0.51 o 
   1  14   4        5.82        8.86      5.55 o 
   2  14   4        6.89        7.25      5.44 o 
   3  14   4        4.74        5.12      3.62 o 
  -3  15   4        2.15        2.40      0.93 o 
  -2  15   4        0.08        0.35      0.61 o 
  -1  15   4        2.12        1.76      0.88 o 
   0  15   4        2.18        1.59      0.68 o 
   1  15   4       24.05       24.28      2.49 o 
   2  15   4        0.19        0.60      0.45 o 
  -3  16   4       17.77       21.01      3.78 o 
  -2  16   4        0.17        0.53      0.50 o 
  -1  16   4       15.99       15.75      2.77 o 
   0  16   4        7.23       10.07      6.74 o 
   1  16   4        4.81        5.37      2.26 o 
  -1  17   4        1.17        1.39      0.41 o 
  -7   1   5        5.80        9.13      5.45 o 
  -6   1   5       72.97       71.87      4.24 o 
  -5   1   5       25.23       26.39      3.00 o 
  -4   1   5       17.03       26.82      6.37 o 
  -3   1   5        2.38        4.34      2.75 o 
  -2   1   5        8.20        7.89      0.34 o 
  -1   1   5       85.68       82.51      8.46 o 
   0   1   5      195.22      186.84     14.91 o 
   1   1   5        0.00        0.00      0.31 o 
   2   1   5      260.20      251.19      5.70 o 
   3   1   5      161.76      150.18      3.19 o 
   4   1   5       17.87       15.84      1.08 o 
   5   1   5        4.63        7.36      4.27 o 
  -7   2   5        0.01        0.24      0.61 o 
  -6   2   5       11.78       10.51      1.03 o 
  -5   2   5       74.25       67.46      3.09 o 
  -4   2   5      101.51       98.51      5.68 o 
  -3   2   5        4.03        7.95      6.14 o 
  -2   2   5       22.63       32.60      6.00 o 
  -1   2   5      397.86      399.94      6.62 o 
   0   2   5        8.58       13.29      2.50 o 
   1   2   5        7.23       11.77      6.91 o 
   2   2   5       10.21       20.98      7.67 o 
   3   2   5       39.49       45.39      6.33 o 
   4   2   5        0.77        1.04      0.87 o 
   5   2   5        1.73        3.14      1.38 o 
  -7   3   5        0.61        1.36      0.45 o 
  -6   3   5        0.04        0.24      0.32 o 
  -5   3   5       43.07       41.82      3.16 o 
  -4   3   5        6.07        6.70      5.29 o 
  -3   3   5       52.24       50.38      6.85 o 
  -2   3   5      185.81      215.22      6.47 o 
  -1   3   5       16.05       18.93      5.07 o 
   0   3   5      688.81      684.06     10.61 o 
   1   3   5       85.96       90.90      4.20 o 
   2   3   5        2.57        5.04      3.56 o 
   3   3   5       18.89       18.53      2.20 o 
   4   3   5        5.83        6.04      4.03 o 
   5   3   5        2.63        5.30      3.89 o 
  -7   4   5        0.01        0.00      0.16 o 
  -6   4   5        3.12        2.77      1.17 o 
  -5   4   5      115.80      121.50      4.10 o 
  -4   4   5      140.20      137.14      6.55 o 
  -3   4   5       89.12       85.18      3.30 o 
  -2   4   5       15.86       16.96      2.31 o 
  -1   4   5      375.29      365.94      9.36 o 
   0   4   5       57.56       56.06      3.20 o 
   1   4   5      151.37      156.99     11.89 o 
   2   4   5       82.38       82.92      4.71 o 
   3   4   5       64.42       60.79      4.86 o 
   4   4   5       12.61       14.47      6.28 o 
   5   4   5        0.23        0.83      1.56 o 
  -7   5   5        6.20        8.15      1.18 o 
  -6   5   5        5.73       10.55      7.15 o 
  -5   5   5       13.54       20.64      2.45 o 
  -4   5   5      118.92      129.97      6.41 o 
  -3   5   5       22.07       24.34      2.22 o 
  -2   5   5       37.13       37.68      3.97 o 
  -1   5   5       29.49       34.18      3.26 o 
   0   5   5      583.29      566.89     11.06 o 
   1   5   5       37.05       34.40      2.14 o 
   2   5   5       11.01       19.07      9.97 o 
   3   5   5       21.95       27.43      9.16 o 
   4   5   5        5.25        4.77      8.02 o 
   5   5   5        0.00        0.24      0.39 o 
  -7   6   5        0.00        0.24      0.45 o 
  -6   6   5       14.40       19.45      3.34 o 
  -5   6   5       66.35       63.89      4.79 o 
  -4   6   5      306.64      279.90      3.54 o 
  -3   6   5      107.79      114.97      2.66 o 
  -2   6   5        8.45        9.10      0.95 o 
  -1   6   5      563.98      534.22      2.71 o 
   0   6   5       37.78       35.17      2.61 o 
   1   6   5       61.70       64.20      5.91 o 
   2   6   5        7.66       10.53      8.77 o 
   3   6   5       42.14       51.30      7.28 o 
   4   6   5       42.29       43.83      7.53 o 
   5   6   5       17.49       15.04      3.70 o 
  -6   7   5        6.50        8.53      5.06 o 
  -5   7   5        2.11        2.74      2.15 o 
  -4   7   5      178.11      161.77      4.77 o 
  -3   7   5       87.06       87.16      2.08 o 
  -2   7   5       33.42       32.56      4.10 o 
  -1   7   5       72.22       66.07      3.07 o 
   0   7   5      446.67      457.69      6.79 o 
   1   7   5       15.68       15.03      4.31 o 
   2   7   5        0.44        0.37      0.21 o 
   3   7   5       11.41       12.35      1.10 o 
   4   7   5       88.19       91.57     11.98 o 
  -6   8   5       23.73       27.44      5.22 o 
  -5   8   5        7.11       10.69      6.76 o 
  -4   8   5       23.43       23.27      3.21 o 
  -3   8   5       34.82       40.19      2.98 o 
  -2   8   5      190.41      178.15      9.52 o 
  -1   8   5        0.01        0.00      0.21 o 
   0   8   5        0.00        0.08      0.15 o 
   1   8   5       36.76       43.14      4.17 o 
   2   8   5       73.48       71.10      2.94 o 
   3   8   5        4.59        6.23      7.66 o 
   4   8   5        0.00        0.08      0.45 o 
  -6   9   5       15.40       14.87      1.31 o 
  -5   9   5       32.47       39.70      3.54 o 
  -4   9   5        0.39        0.70      0.43 o 
  -3   9   5        3.59        6.51      3.06 o 
  -2   9   5      327.59      317.92      6.50 o 
  -1   9   5       17.69       20.29      2.63 o 
   0   9   5       29.84       31.95      3.20 o 
   1   9   5       23.67       24.72      3.96 o 
   2   9   5       75.67       74.88      5.17 o 
   3   9   5       22.14       22.42      6.41 o 
   4   9   5       11.31       11.95      1.39 o 
  -6  10   5       30.74       29.44      6.21 o 
  -5  10   5        4.69       10.01      4.70 o 
  -4  10   5       12.24       10.26      7.58 o 
  -3  10   5       38.08       35.85      0.57 o 
  -2  10   5      126.66      127.66      7.01 o 
  -1  10   5       55.62       51.05      1.70 o 
   0  10   5       11.00       12.87      3.23 o 
   1  10   5        5.93        6.59      1.44 o 
   2  10   5       61.30       61.39      5.28 o 
   3  10   5        1.44        1.59      0.55 o 
   4  10   5        0.68        0.67      0.40 o 
  -5  11   5        0.66        1.06      0.63 o 
  -4  11   5       14.15       14.01      1.37 o 
  -3  11   5        0.12        0.36      0.41 o 
  -2  11   5      122.33      133.93      8.20 o 
  -1  11   5        0.03        0.26      0.40 o 
   0  11   5        9.10       13.30      3.81 o 
   1  11   5       46.39       43.77      3.76 o 
   2  11   5       10.01       10.92      2.74 o 
   3  11   5       15.63       13.38      2.19 o 
  -5  12   5        5.41        6.63      4.89 o 
  -4  12   5       30.47       27.24      2.71 o 
  -3  12   5       12.99       12.43      4.55 o 
  -2  12   5        0.52        0.72      0.44 o 
  -1  12   5       14.29       14.23      2.99 o 
   0  12   5       25.78       35.75      6.41 o 
   1  12   5      190.42      185.03      7.36 o 
   2  12   5        0.00        0.00      0.30 o 
   3  12   5        2.22        2.39      0.96 o 
  -4  13   5        0.32        0.53      0.34 o 
  -3  13   5       27.09       30.69      3.61 o 
  -2  13   5       23.09       30.96      5.38 o 
  -1  13   5        1.62        1.84      1.30 o 
   0  13   5       24.28       33.92      6.59 o 
   1  13   5        0.18        0.41      0.61 o 
   2  13   5       19.05       16.97      3.85 o 
   3  13   5        6.84        8.73      5.18 o 
  -4  14   5        0.02        0.24      0.55 o 
  -3  14   5        0.24        0.86      0.97 o 
  -2  14   5        0.11        0.48      0.37 o 
  -1  14   5        4.83        6.27      5.12 o 
   0  14   5       25.20       21.56      1.45 o 
   1  14   5       12.99       15.33      3.36 o 
   2  14   5        6.11        6.91      4.71 o 
  -3  15   5        1.39        1.32      0.87 o 
  -2  15   5       20.18       24.04      3.03 o 
  -1  15   5        3.23        5.32      3.42 o 
   0  15   5        0.32        0.73      0.56 o 
   1  15   5        0.75        1.06      0.56 o 
  -2  16   5        0.00        0.28      0.38 o 
  -1  16   5        0.25        0.84      0.73 o 
   0  16   5        0.16        0.29      0.24 o 
  -7   0   6       19.48       25.78     15.99 o 
  -6   0   6       75.82       71.75      2.86 o 
  -5   0   6       91.75       82.48      5.25 o 
  -4   0   6      136.30      137.15     11.99 o 
  -3   0   6       64.75       68.51     13.08 o 
  -2   0   6      772.18      755.03      6.41 o 
  -1   0   6      212.75      228.58      6.09 o 
   0   0   6       70.51       71.68     13.94 o 
   1   0   6        7.25       10.47     11.33 o 
   2   0   6        0.91        1.53      1.94 o 
   3   0   6      110.69      115.91     12.84 o 
   4   0   6       96.82       85.10     14.51 o 
   5   0   6       11.49       12.18      0.72 o 
  -7   1   6        0.62        1.15      0.64 o 
  -6   1   6        0.24        0.22      0.21 o 
  -5   1   6       15.64       17.11      2.67 o 
  -4   1   6       70.76       68.51      4.72 o 
  -3   1   6        0.96        1.47      0.65 o 
  -2   1   6        6.56        8.27      4.26 o 
  -1   1   6        2.54        7.99      4.82 o 
   0   1   6       46.43       51.61      3.12 o 
   1   1   6       11.80       14.80      2.34 o 
   2   1   6        5.28        6.68      3.80 o 
   3   1   6        4.28        7.40      4.65 o 
   4   1   6        4.86        7.66      5.07 o 
   5   1   6        0.57        1.21      0.45 o 
  -7   2   6        0.88        1.94      1.30 o 
  -6   2   6        1.53        2.02      1.12 o 
  -5   2   6       85.96       75.20      3.24 o 
  -4   2   6       12.41       17.21      2.83 o 
  -3   2   6        7.40       12.53      6.57 o 
  -2   2   6        3.44        3.27      2.49 o 
  -1   2   6       34.49       39.44      1.98 o 
   0   2   6       11.29       15.60      2.76 o 
   1   2   6      113.40      115.03      7.15 o 
   2   2   6       14.58       15.63      2.10 o 
   3   2   6       14.65       21.14      2.79 o 
   4   2   6       85.72       91.02      9.10 o 
   5   2   6        0.08        1.05      1.74 o 
  -7   3   6        3.37        5.09      3.02 o 
  -6   3   6        0.70        1.27      0.43 o 
  -5   3   6      184.05      164.88      8.05 o 
  -4   3   6        0.05        0.25      0.23 o 
  -3   3   6      174.25      182.52      6.07 o 
  -2   3   6       34.02       39.77      5.87 o 
  -1   3   6        0.46        0.75      0.34 o 
   0   3   6        0.53        0.53      0.58 o 
   1   3   6       31.93       29.59      3.12 o 
   2   3   6        1.21        2.06      1.18 o 
   3   3   6        0.15        0.31      0.20 o 
   4   3   6       40.43       39.75      4.59 o 
   5   3   6        0.04        0.36      0.58 o 
  -7   4   6        7.16       10.65      8.39 o 
  -6   4   6        0.61        0.71      0.28 o 
  -5   4   6       62.80       58.73      0.59 o 
  -4   4   6        0.01        0.24      0.42 o 
  -3   4   6        4.30        6.43      4.03 o 
  -2   4   6        0.52        0.56      0.28 o 
  -1   4   6        4.54        4.39      1.22 o 
   0   4   6       19.95       22.95      2.40 o 
   1   4   6      334.76      309.11      7.07 o 
   2   4   6       13.81       17.93      4.31 o 
   3   4   6        2.95        5.37      5.17 o 
   4   4   6        0.00        0.24      0.42 o 
  -7   5   6        0.00        0.10      0.22 o 
  -6   5   6        0.62        0.83      0.32 o 
  -5   5   6        5.78        7.52      4.88 o 
  -4   5   6      283.49      280.05      4.73 o 
  -3   5   6       46.61       48.37      2.69 o 
  -2   5   6       24.15       31.08      4.72 o 
  -1   5   6        0.16        0.38      0.19 o 
   0   5   6       29.51       32.65      2.31 o 
   1   5   6      213.09      193.39     19.18 o 
   2   5   6        5.90        8.39      7.49 o 
   3   5   6       39.95       48.78      9.18 o 
   4   5   6        0.03        0.00      0.16 o 
  -6   6   6       20.76       22.97      2.95 o 
  -5   6   6        5.61        5.29      6.21 o 
  -4   6   6       27.91       31.44      2.62 o 
  -3   6   6       94.71      105.10      8.46 o 
  -2   6   6       11.24       16.75      1.96 o 
  -1   6   6       20.30       21.93      4.49 o 
   0   6   6        8.05        8.11      2.26 o 
   1   6   6      360.63      329.52      7.40 o 
   2   6   6       15.05       19.42      4.90 o 
   3   6   6        6.89       10.48      9.11 o 
   4   6   6        1.02        1.35      0.58 o 
  -6   7   6        3.85        3.49      9.21 o 
  -5   7   6        6.71        5.56      1.29 o 
  -4   7   6      142.48      145.47      7.87 o 
  -3   7   6      210.10      192.46     12.44 o 
  -2   7   6       57.26       51.43      4.96 o 
  -1   7   6       11.13       11.23      2.05 o 
   0   7   6        9.05        9.78      3.87 o 
   1   7   6      174.75      190.17     14.48 o 
   2   7   6        7.87        8.81      9.34 o 
   3   7   6       30.68       29.74      4.69 o 
   4   7   6        8.36        9.58      0.84 o 
  -6   8   6       12.72       16.51      3.20 o 
  -5   8   6       16.35       20.93      4.59 o 
  -4   8   6       14.67       13.39      0.83 o 
  -3   8   6       19.49       20.03      1.77 o 
  -2   8   6       35.14       34.63      4.53 o 
  -1   8   6      110.36      112.70      9.81 o 
   0   8   6       18.35       23.86      3.60 o 
   1   8   6        1.70        1.59      0.83 o 
   2   8   6        0.95        2.22      1.18 o 
   3   8   6        2.75        4.27      2.25 o 
   4   8   6        2.01        4.51      3.20 o 
  -6   9   6       27.81       32.25      3.31 o 
  -5   9   6       12.46       11.22      3.20 o 
  -4   9   6       42.93       40.85      3.62 o 
  -3   9   6       38.09       38.12      2.47 o 
  -2   9   6       50.93       53.69      3.95 o 
  -1   9   6      465.95      467.32      9.84 o 
   0   9   6        0.84        1.00      0.30 o 
   1   9   6       73.87       70.51      5.89 o 
   2   9   6        3.23        4.80      3.87 o 
   3   9   6       13.26       21.27      5.33 o 
  -5  10   6        1.41        2.56      1.69 o 
  -4  10   6        2.52        4.03      2.21 o 
  -3  10   6       12.40       13.72      0.91 o 
  -2  10   6        0.01        0.00      0.22 o 
  -1  10   6      240.11      231.79      8.61 o 
   0  10   6        1.79        3.12      1.59 o 
   1  10   6        3.55        7.04      4.72 o 
   2  10   6        1.66        2.00      1.52 o 
   3  10   6       24.05       29.44      9.39 o 
  -5  11   6        1.00        1.01      0.43 o 
  -4  11   6        0.29        0.51      0.21 o 
  -3  11   6       21.78       20.52      3.89 o 
  -2  11   6        1.75        2.21      0.72 o 
  -1  11   6       32.30       40.37      4.53 o 
   0  11   6       37.25       38.42      5.80 o 
   1  11   6        2.66        5.50      3.66 o 
   2  11   6       37.13       37.80      2.74 o 
   3  11   6        1.09        1.23      0.86 o 
  -5  12   6        0.05        0.06      0.23 o 
  -4  12   6        2.69        5.17      3.67 o 
  -3  12   6        6.40        6.11      5.44 o 
  -2  12   6        0.95        1.01      0.49 o 
  -1  12   6       27.24       33.29     11.58 o 
   0  12   6        9.66       15.11      3.28 o 
   1  12   6        5.06        5.33      0.71 o 
   2  12   6        0.02        0.08      0.45 o 
  -4  13   6        1.16        1.55      0.60 o 
  -3  13   6        0.01        0.10      0.43 o 
  -2  13   6        5.72        8.38      5.11 o 
  -1  13   6       13.14       17.64      3.25 o 
   0  13   6        8.79       10.92      3.91 o 
   1  13   6       12.40       14.08      1.13 o 
   2  13   6       27.89       27.73      2.88 o 
  -3  14   6       17.30       19.77      2.73 o 
  -2  14   6        4.88        6.30      3.50 o 
  -1  14   6        1.36        1.32      0.50 o 
   0  14   6        2.17        2.97      4.63 o 
   1  14   6        5.53        5.43      3.67 o 
  -2  15   6        0.14        0.33      0.23 o 
  -1  15   6        0.87        1.43      1.30 o 
   0  15   6        7.79        8.43     10.68 o 
  -7   1   7        0.00        0.28      0.44 o 
  -6   1   7        3.17        4.65      2.91 o 
  -5   1   7        3.22        3.55      2.95 o 
  -4   1   7       36.76       42.87      3.73 o 
  -3   1   7       70.77       71.02      7.35 o 
  -2   1   7      109.70      119.89      6.68 o 
  -1   1   7      450.96      420.01     17.32 o 
   0   1   7       12.97       13.42      5.53 o 
   1   1   7       28.80       34.07      7.27 o 
   2   1   7        1.02        2.08      0.90 o 
   3   1   7        0.07        0.24      0.16 o 
   4   1   7       62.05       55.99      1.62 o 
  -7   2   7        0.01        0.26      0.19 o 
  -6   2   7        6.60        6.75      6.98 o 
  -5   2   7        2.42        4.44      2.68 o 
  -4   2   7      269.06      280.66      7.20 o 
  -3   2   7       37.92       39.34      2.85 o 
  -2   2   7        0.85        2.45      1.26 o 
  -1   2   7       21.98       32.82      5.12 o 
   0   2   7       75.61       71.59      2.69 o 
   1   2   7        8.71       10.30      1.81 o 
   2   2   7        0.91        1.82      0.90 o 
   3   2   7       26.35       34.69      7.77 o 
   4   2   7        0.57        1.11      0.80 o 
  -7   3   7        9.82       11.03      1.06 o 
  -6   3   7       16.41       18.56      4.81 o 
  -5   3   7       53.04       50.34      1.66 o 
  -4   3   7      363.05      339.46     13.71 o 
  -3   3   7       15.04       26.75      7.28 o 
  -2   3   7       80.13       81.24      5.92 o 
  -1   3   7       24.88       32.89      4.25 o 
   0   3   7       42.06       37.56      2.63 o 
   1   3   7       39.27       44.95     12.43 o 
   2   3   7       56.44       61.90      7.75 o 
   3   3   7        3.37        5.23      3.16 o 
   4   3   7        7.85       12.43      3.00 o 
  -6   4   7        5.05        6.86      4.47 o 
  -5   4   7        8.48       10.84      1.17 o 
  -4   4   7      353.72      348.67     12.33 o 
  -3   4   7       17.13       16.77      4.25 o 
  -2   4   7        2.51        3.96      1.90 o 
  -1   4   7        8.25        6.99      1.80 o 
   0   4   7       50.41       47.32      1.85 o 
   1   4   7       13.27       19.09      2.66 o 
   2   4   7       13.49       13.98      2.14 o 
   3   4   7       17.88       18.33      1.59 o 
   4   4   7        6.34        6.45      5.99 o 
  -6   5   7        6.00        9.23      7.53 o 
  -5   5   7        6.32        7.98      4.28 o 
  -4   5   7       33.00       33.94      2.57 o 
  -3   5   7        0.00        0.00      0.30 o 
  -2   5   7        0.71        1.63      0.59 o 
  -1   5   7       13.73       16.64      1.98 o 
   0   5   7        0.04        0.27      0.38 o 
   1   5   7        3.31        4.50      2.21 o 
   2   5   7       87.31       82.57      4.17 o 
   3   5   7        4.15        4.62      5.51 o 
   4   5   7        0.15        0.28      0.23 o 
  -6   6   7        0.40        0.73      0.24 o 
  -5   6   7       14.87       16.37      1.48 o 
  -4   6   7       28.34       40.05      7.41 o 
  -3   6   7       72.79       65.93      0.94 o 
  -2   6   7        0.40        0.75      0.31 o 
  -1   6   7       38.70       42.30      2.80 o 
   0   6   7      228.74      207.62     10.46 o 
   1   6   7      127.21      146.97     12.92 o 
   2   6   7       44.40       51.58      7.68 o 
   3   6   7        1.28        1.90      1.62 o 
   4   6   7        4.33        4.01      1.96 o 
  -6   7   7        4.28        6.32      4.57 o 
  -5   7   7       11.99        9.48      3.43 o 
  -4   7   7       13.64       16.50      2.14 o 
  -3   7   7        3.54        6.31      3.65 o 
  -2   7   7        8.52       11.67      5.89 o 
  -1   7   7       27.23       25.00      2.41 o 
   0   7   7       22.21       33.08      7.30 o 
   1   7   7       11.02       12.58      5.66 o 
   2   7   7       27.57       39.80      6.07 o 
   3   7   7        7.47        8.02      4.75 o 
  -6   8   7        0.30        0.35      0.21 o 
  -5   8   7        6.65        6.57      2.20 o 
  -4   8   7        2.33        3.76      2.11 o 
  -3   8   7        4.21        5.64      3.37 o 
  -2   8   7      100.69      104.90      4.33 o 
  -1   8   7       13.05       12.60      4.91 o 
   0   8   7       30.75       30.97      1.62 o 
   1   8   7        3.94        4.95      4.16 o 
   2   8   7        7.66       11.32      7.48 o 
   3   8   7       22.22       32.55      7.23 o 
  -5   9   7        1.09        1.47      0.93 o 
  -4   9   7        0.22        0.31      0.20 o 
  -3   9   7        1.07        1.83      0.53 o 
  -2   9   7        1.60        1.70      0.48 o 
  -1   9   7        6.58        8.15      6.81 o 
   0   9   7      110.01       99.52      2.42 o 
   1   9   7        8.00        7.82      7.71 o 
   2   9   7        0.09        0.31      0.23 o 
   3   9   7        0.10        0.07      0.23 o 
  -5  10   7        0.40        1.87      1.46 o 
  -4  10   7        0.78        1.00      0.44 o 
  -3  10   7        7.12        6.94      0.71 o 
  -2  10   7      104.16       98.88      2.19 o 
  -1  10   7        9.48       12.04     10.06 o 
   0  10   7       37.27       33.69      3.82 o 
   1  10   7        3.02        3.74      2.01 o 
   2  10   7        0.25        0.38      0.25 o 
   3  10   7       39.42       43.54      6.49 o 
  -5  11   7        0.00        0.00      0.22 o 
  -4  11   7        0.69        1.15      0.52 o 
  -3  11   7        0.02        0.24      0.70 o 
  -2  11   7        8.54       10.12      5.94 o 
  -1  11   7        1.82        2.63      1.51 o 
   0  11   7       18.15       21.90      3.88 o 
   1  11   7       23.26       30.42      9.17 o 
   2  11   7        2.53        4.02      1.65 o 
  -4  12   7        1.85        4.12      3.50 o 
  -3  12   7       21.82       32.96      6.36 o 
  -2  12   7       37.28       33.48      5.60 o 
  -1  12   7       38.84       44.34      9.08 o 
   0  12   7        0.04        0.22      0.33 o 
   1  12   7       30.22       33.04      5.02 o 
   2  12   7       28.13       24.27      5.98 o 
  -4  13   7        0.49        1.58      0.90 o 
  -3  13   7        0.30        0.61      0.25 o 
  -2  13   7       48.68       44.66      5.41 o 
  -1  13   7        0.55        0.70      0.45 o 
   0  13   7        5.67        5.12      3.79 o 
   1  13   7        3.37        4.88      5.79 o 
  -3  14   7        0.04        0.33      0.43 o 
  -2  14   7        2.11        2.26      0.67 o 
  -1  14   7        1.13        1.78      0.91 o 
   0  14   7        1.16        1.80      1.02 o 
  -6   0   8       23.87       34.61     20.53 o 
  -5   0   8      130.16      165.00      9.97 o 
  -4   0   8       90.45       93.28     12.34 o 
  -3   0   8       60.45       57.05      2.39 o 
  -2   0   8        1.48        2.00      1.84 o 
  -1   0   8        0.33        0.16      1.07 o 
   0   0   8       57.21       68.54     12.71 o 
   1   0   8        0.12        0.27      0.24 o 
   2   0   8       27.95       23.87     11.56 o 
   3   0   8        9.19       13.64     11.50 o 
  -6   1   8        0.36        0.51      0.27 o 
  -5   1   8        2.92        2.86      2.49 o 
  -4   1   8        1.24        1.87      0.57 o 
  -3   1   8       42.95       40.88      1.81 o 
  -2   1   8       32.55       28.13      2.11 o 
  -1   1   8        0.04        0.07      0.23 o 
   0   1   8        0.15        0.26      0.21 o 
   1   1   8       21.70       31.31      5.55 o 
   2   1   8        0.03        0.24      0.17 o 
   3   1   8        2.63        3.28      2.07 o 
  -6   2   8       21.60       20.96      1.98 o 
  -5   2   8        0.13        0.33      0.23 o 
  -4   2   8       38.89       39.83      3.42 o 
  -3   2   8       69.19       71.79      3.44 o 
  -2   2   8      175.14      205.19      6.92 o 
  -1   2   8       10.65       10.24      2.36 o 
   0   2   8      232.63      234.89     10.34 o 
   1   2   8       41.24       39.17      3.92 o 
   2   2   8        9.44       11.97      8.90 o 
   3   2   8        5.83        7.68      5.67 o 
  -6   3   8        0.60        1.06      0.64 o 
  -5   3   8       53.50       43.94      4.61 o 
  -4   3   8       12.93       22.38      4.05 o 
  -3   3   8      358.49      343.95      5.81 o 
  -2   3   8        9.77       17.89      4.13 o 
  -1   3   8       50.22       53.14      9.01 o 
   0   3   8       87.19       97.71      5.66 o 
   1   3   8      125.87      118.04      6.76 o 
   2   3   8        3.92        7.09      4.87 o 
   3   3   8        2.56        2.51      0.47 o 
  -6   4   8        7.36       11.35      2.10 o 
  -5   4   8        0.43        0.46      0.27 o 
  -4   4   8       26.99       35.14      5.12 o 
  -3   4   8       58.18       53.73      6.85 o 
  -2   4   8       74.98       71.31      6.06 o 
  -1   4   8        9.74       12.77     11.47 o 
   0   4   8       46.85       48.30      5.36 o 
   1   4   8        1.93        3.61      2.31 o 
   2   4   8        7.20       10.22      7.29 o 
   3   4   8        6.28       11.80      2.30 o 
  -6   5   8        1.11        1.21      0.84 o 
  -5   5   8        0.66        1.27      0.93 o 
  -4   5   8       19.29       20.21      2.88 o 
  -3   5   8      121.14      147.62     11.51 o 
  -2   5   8        3.78        4.87      1.70 o 
  -1   5   8        0.01        0.15      0.81 o 
   0   5   8        1.12        1.57      1.52 o 
   1   5   8       21.41       28.54      4.74 o 
   2   5   8        4.06        6.91      5.82 o 
   3   5   8        0.61        0.53      0.21 o 
  -6   6   8       11.73       19.07      3.48 o 
  -5   6   8       15.33       17.07      3.41 o 
  -4   6   8        0.89        0.82      0.31 o 
  -3   6   8       42.91       49.76      6.42 o 
  -2   6   8       11.76       12.10      1.10 o 
  -1   6   8        0.76        1.60      0.77 o 
   0   6   8        8.00       10.85     11.15 o 
   1   6   8        0.02        0.53      0.94 o 
   2   6   8       11.98       15.97      4.97 o 
   3   6   8        6.04        9.48      6.67 o 
  -6   7   8        7.91        8.22      2.31 o 
  -5   7   8        0.53        0.61      0.22 o 
  -4   7   8        0.26        0.95      0.49 o 
  -3   7   8        7.61        9.14      4.28 o 
  -2   7   8       23.61       28.66      3.53 o 
  -1   7   8       16.58       15.84      4.65 o 
   0   7   8        6.92        9.13     10.24 o 
   1   7   8       44.46       45.88      4.59 o 
   2   7   8        0.95        1.58      1.05 o 
   3   7   8        0.09        0.58      0.46 o 
  -5   8   8       17.19       26.33      4.64 o 
  -4   8   8        3.32        5.65      2.92 o 
  -3   8   8        0.29        0.31      0.20 o 
  -2   8   8        0.56        0.57      0.21 o 
  -1   8   8        0.04        0.31      0.23 o 
   0   8   8        0.70        2.23      2.24 o 
   1   8   8       35.87       33.96      3.70 o 
   2   8   8        0.72        0.89      0.35 o 
  -5   9   8        3.95        6.40      7.57 o 
  -4   9   8       18.25       22.60      3.43 o 
  -3   9   8        8.77       10.73      6.39 o 
  -2   9   8        0.62        0.95      0.66 o 
  -1   9   8       40.76       44.78      5.31 o 
   0   9   8       68.84       61.69      3.26 o 
   1   9   8        1.64        3.92      4.53 o 
   2   9   8       13.03       16.28      2.44 o 
  -5  10   8       21.13       25.61      3.90 o 
  -4  10   8        0.95        1.33      0.42 o 
  -3  10   8        3.82        6.38      5.00 o 
  -2  10   8        0.42        0.89      0.75 o 
  -1  10   8        1.01        1.14      0.78 o 
   0  10   8       21.05       24.13      6.33 o 
   1  10   8        4.05        8.33     10.67 o 
   2  10   8        2.46        3.18      1.82 o 
  -4  11   8        4.80        5.98      2.40 o 
  -3  11   8        0.05        0.29      0.43 o 
  -2  11   8       24.06       29.76      4.05 o 
  -1  11   8        0.68        1.53      0.80 o 
   0  11   8       13.74       16.71      1.77 o 
   1  11   8        0.20        0.48      0.21 o 
  -4  12   8       12.75       19.78      3.43 o 
  -3  12   8        2.18        2.28      0.56 o 
  -2  12   8        7.45       11.03      8.74 o 
  -1  12   8       17.60       16.41      3.33 o 
   0  12   8        0.26        0.81      1.41 o 
   1  12   8       11.56       18.33      6.98 o 
  -3  13   8        3.29        4.21      3.72 o 
  -2  13   8       19.25       27.82     11.52 o 
  -1  13   8       31.29       28.70      3.14 o 
   0  13   8        8.23        7.40     12.63 o 
  -6   1   9       16.44       15.36      2.94 o 
  -5   1   9      164.89      195.52      8.91 o 
  -4   1   9      118.57      105.52      3.82 o 
  -3   1   9        0.79        1.31      0.49 o 
  -2   1   9       54.47       58.12      9.34 o 
  -1   1   9      129.59      131.66      9.31 o 
   0   1   9      112.86      114.76      7.25 o 
   1   1   9       36.36       34.64      7.18 o 
   2   1   9        4.16        6.33      5.05 o 
   3   1   9        4.32        5.75      2.80 o 
  -6   2   9        0.50        1.10      0.78 o 
  -5   2   9        0.04        0.24      0.71 o 
  -4   2   9       22.00       23.42      1.86 o 
  -3   2   9       27.85       32.16      3.50 o 
  -2   2   9       61.63       62.74      3.58 o 
  -1   2   9        1.66        2.94      2.25 o 
   0   2   9       74.00       76.51     10.51 o 
   1   2   9       26.87       25.30      6.05 o 
   2   2   9        6.98       10.85      6.55 o 
   3   2   9        0.36        0.39      0.25 o 
  -6   3   9        3.53        6.04      6.81 o 
  -5   3   9        1.62        3.64      2.05 o 
  -4   3   9        5.84        9.39      8.96 o 
  -3   3   9        7.50       11.17      9.64 o 
  -2   3   9        0.36        1.09      0.90 o 
  -1   3   9       46.48       50.23      4.18 o 
   0   3   9        4.12        7.71      7.26 o 
   1   3   9       65.94       64.55      4.24 o 
   2   3   9        1.21        0.61      1.07 o 
   3   3   9        0.07        0.28      0.63 o 
  -6   4   9        0.28        0.59      0.68 o 
  -5   4   9        0.82        0.68      0.49 o 
  -4   4   9        4.14        5.39      3.23 o 
  -3   4   9       23.51       23.16      4.51 o 
  -2   4   9      188.18      181.50      5.05 o 
  -1   4   9        5.92        8.09      6.33 o 
   0   4   9       10.54       11.76      2.59 o 
   1   4   9        8.78       10.10      6.93 o 
   2   4   9        8.85        9.08      1.18 o 
  -6   5   9        0.01        0.00      0.21 o 
  -5   5   9        0.86        2.14      1.36 o 
  -4   5   9        8.25        8.71      8.34 o 
  -3   5   9        2.36        2.47      0.54 o 
  -2   5   9       26.83       27.54      2.79 o 
  -1   5   9       22.81       22.90      1.97 o 
   0   5   9       11.98       13.89      1.43 o 
   1   5   9        0.15        0.39      0.25 o 
   2   5   9        0.58        0.64      0.58 o 
  -5   6   9        0.08        0.24      0.61 o 
  -4   6   9        2.36        2.53      1.66 o 
  -3   6   9        4.38        7.79      5.27 o 
  -2   6   9       43.99       40.84      2.41 o 
  -1   6   9        2.07        3.45      1.53 o 
   0   6   9       53.11       45.77      5.33 o 
   1   6   9        1.89        3.93      3.94 o 
   2   6   9        0.36        0.63      0.39 o 
  -5   7   9        5.68        9.12      7.61 o 
  -4   7   9        2.98        7.02      5.78 o 
  -3   7   9       13.83       20.21      4.01 o 
  -2   7   9       15.81       20.63      3.54 o 
  -1   7   9        0.01        0.06      0.45 o 
   0   7   9        7.66        9.51      8.01 o 
   1   7   9        0.81        0.78      0.24 o 
   2   7   9        1.02        1.54      0.84 o 
  -5   8   9        1.16        1.03      0.29 o 
  -4   8   9        0.15        0.50      0.31 o 
  -3   8   9        0.85        1.43      0.53 o 
  -2   8   9        5.80        4.87      2.06 o 
  -1   8   9       16.24       25.53      9.79 o 
   0   8   9        3.55        6.56      8.51 o 
   1   8   9       33.39       36.99      5.86 o 
  -4   9   9       32.15       28.45      4.16 o 
  -3   9   9        0.01        0.21      0.45 o 
  -2   9   9        5.46       10.50      9.55 o 
  -1   9   9        7.63       10.34     10.90 o 
   0   9   9        0.36        0.61      0.67 o 
   1   9   9        8.53       10.86      9.39 o 
  -4  10   9        6.12        8.15      9.10 o 
  -3  10   9        4.94        4.98      4.48 o 
  -2  10   9       15.85       15.16      2.28 o 
  -1  10   9        5.13        7.52      4.91 o 
   0  10   9        0.00        0.03      0.24 o 
   1  10   9       25.82       27.61      3.63 o 
  -3  11   9        5.37        6.23      7.73 o 
  -2  11   9        1.89        2.60      0.91 o 
  -1  11   9        0.00        0.24      0.43 o 
   0  11   9        0.30        0.56      0.85 o 
  -2  12   9        1.44        1.44      0.23 o 
  -1  12   9       13.40       13.72     15.29 o 
  -6   0  10        9.03       25.14     14.41 o 
  -5   0  10       92.05       82.30      3.70 o 
  -4   0  10      181.68      175.61     13.73 o 
  -3   0  10       14.73       23.15     12.41 o 
  -2   0  10        0.48        1.19      1.67 o 
  -1   0  10        8.18       10.50     15.99 o 
   0   0  10      253.42      235.84     10.74 o 
   1   0  10      116.71      110.75     13.36 o 
   2   0  10       19.74       24.34      6.14 o 
  -6   1  10        0.15        0.90      0.86 o 
  -5   1  10        1.64        2.54      3.83 o 
  -4   1  10        0.02        0.27      0.40 o 
  -3   1  10        0.28        0.46      0.24 o 
  -2   1  10       34.37       34.64      4.90 o 
  -1   1  10       10.81       19.07      4.20 o 
   0   1  10        6.43        9.03      9.95 o 
   1   1  10       11.75       11.13      4.14 o 
   2   1  10        0.87        2.12      1.18 o 
  -5   2  10        2.34        3.44      1.69 o 
  -4   2  10       15.00       17.51      2.42 o 
  -3   2  10       20.40       23.71      4.60 o 
  -2   2  10        7.05       11.57     12.24 o 
  -1   2  10       20.26       26.06      5.32 o 
   0   2  10       16.16       27.20      9.51 o 
   1   2  10       28.73       30.32      2.69 o 
   2   2  10        2.73        3.58      2.98 o 
  -5   3  10        2.52        3.85      1.87 o 
  -4   3  10       11.61       13.83      1.63 o 
  -3   3  10        3.16        5.94      4.38 o 
  -2   3  10       73.38       66.05     10.54 o 
  -1   3  10       59.22       63.36      7.39 o 
   0   3  10        4.31        4.12      2.30 o 
   1   3  10        8.20        9.14      9.27 o 
   2   3  10        0.11        0.26      0.17 o 
  -5   4  10        4.65        4.38      3.34 o 
  -4   4  10        0.04        0.11      0.21 o 
  -3   4  10        6.46        5.49      4.25 o 
  -2   4  10        9.85       13.14      4.22 o 
  -1   4  10       12.15       16.80      3.54 o 
   0   4  10       10.49       10.03      1.80 o 
   1   4  10        4.80        5.82      6.31 o 
  -5   5  10        6.26        7.68      6.42 o 
  -4   5  10        4.56        6.00      3.90 o 
  -3   5  10        1.80        1.84      0.44 o 
  -2   5  10       28.73       44.48     11.63 o 
  -1   5  10       11.58       13.21      1.93 o 
   0   5  10        3.02        4.49      5.34 o 
   1   5  10        6.04        5.84      8.15 o 
  -5   6  10        0.27        0.85      0.85 o 
  -4   6  10        3.03        5.54      3.31 o 
  -3   6  10       11.22       14.29     11.33 o 
  -2   6  10       25.33       23.23      5.37 o 
  -1   6  10        8.74        9.89      7.23 o 
   0   6  10       11.84       15.56      6.16 o 
   1   6  10        2.49        3.19      3.07 o 
  -4   7  10        0.01        0.02      0.16 o 
  -3   7  10        1.47        2.34      2.12 o 
  -2   7  10        7.24        9.79     10.50 o 
  -1   7  10        1.98        4.18      3.38 o 
   0   7  10        3.04        4.72      3.22 o 
   1   7  10       12.32       12.17     14.50 o 
  -4   8  10        0.08        0.18      0.54 o 
  -3   8  10        2.20        3.44      5.87 o 
  -2   8  10        4.37        5.25     10.98 o 
  -1   8  10        0.39        1.34      0.87 o 
   0   8  10        6.84        9.78      1.19 o 
  -3   9  10        0.34        0.61      0.44 o 
  -2   9  10        0.24        1.12      1.26 o 
  -1   9  10       14.29       25.54      6.65 o 
   0   9  10        5.75        7.16      4.38 o 
  -3  10  10        3.08        4.39      4.84 o 
  -2  10  10        4.27        7.28      6.91 o 
  -1  10  10        8.20       11.46     11.54 o 
  -5   1  11       12.81       18.76      8.34 o 
  -4   1  11        0.06        0.24      0.24 o 
  -3   1  11        3.55        5.43      4.01 o 
  -2   1  11        0.55        0.80      0.43 o 
  -1   1  11        9.52       14.32     15.70 o 
   0   1  11        1.72        3.58      4.05 o 
   1   1  11       20.58       23.65      3.77 o 
  -5   2  11        3.35        4.84      4.90 o 
  -4   2  11        0.22        0.52      0.38 o 
  -3   2  11       15.16       18.31      2.90 o 
  -2   2  11        0.40        1.47      1.10 o 
  -1   2  11       32.52       32.57      6.80 o 
   0   2  11       25.82       31.91     13.38 o 
   1   2  11        0.22        0.26      0.23 o 
  -5   3  11       66.60       58.37      2.24 o 
  -4   3  11        5.58        8.54      6.60 o 
  -3   3  11       18.83       23.03      5.78 o 
  -2   3  11        0.73        0.64      0.47 o 
  -1   3  11        7.75        8.83      9.96 o 
   0   3  11       37.92       33.74      4.54 o 
  -4   4  11        9.27        9.07     10.50 o 
  -3   4  11        8.46       10.48      9.92 o 
  -2   4  11        6.96        9.42     10.16 o 
  -1   4  11       78.25       71.67      3.58 o 
   0   4  11        0.02        0.00      0.24 o 
  -4   5  11        0.48        0.93      0.51 o 
  -3   5  11        0.60        2.15      1.94 o 
  -2   5  11        6.72        8.80      8.82 o 
  -1   5  11        1.50        2.15      4.77 o 
   0   5  11        8.18       11.54     11.93 o 
  -4   6  11        1.53        1.50      0.27 o 
  -3   6  11        1.04        1.67      0.85 o 
  -2   6  11        0.99        1.03      1.49 o 
  -1   6  11       18.22       20.29      5.97 o 
   0   6  11        2.20        3.17      1.80 o 
  -3   7  11        4.29        6.32      7.74 o 
  -2   7  11       10.36       11.46     19.81 o 
  -1   7  11        7.30        9.07     13.61 o 
  -3   0  12       16.92       17.43      7.88 o 
  -2   0  12        0.04        0.24      1.19 o 
  -1   0  12        7.34        9.55     11.70 o 
  -3   1  12        0.32        1.05      1.01 o 
  -2   1  12        3.87        4.52      3.49 o 
  -1   1  12        6.03        7.52      9.70 o 
  -3   2  12        0.64        1.65      1.53 o 
  -2   2  12        0.35        0.32      0.21 o 
  -1   2  12        7.37        8.71      8.83 o 
  -3   3  12        1.35        1.15      0.48 o 
  -2   3  12       16.51       15.80      1.41 o 
                                                 
